# Supplementary material for: Endothelial EGLN3-PKM2 signaling induces the formation of acute astrocytic barrier to alleviate immune cell infiltration after subarachnoid hemorrhage
Source: Fluids Barriers CNS. 2024 May 16;21:42. doi: 10.1186/s12987-024-00550-8 (PMC11100217; doi:10.1186/s12987-024-00550-8)
Supplement: Supplementary file 2 — Supplementary Material 2. Datasets for Molecular Docking. [file 12987_2024_550_MOESM2_ESM.xls]

## Sheet: Interfaces
##		Structure 1				×	Structure 2				interface	ΔiG	ΔiG	NHB	NSB	NDS	CSS
NN	«»	Range	iNat	iNres	Surface Å2		Range	iNat	iNres	Surface Å2	area, Å2	kcal/mol	P-value
1		C	210	61	23555	◊	A	214	57	13737	1995.9	-5.6	0.658	13	4	0	0.000

## Sheet: Interface Summary
Interface Summary
				Structure 1		Structure 2
Selection range				C		A
class				Protein		Protein
symmetry operation				x,y,z		,,
symmetry ID				1_555		0_555
Number of atoms
interface				210	0.052	214	0.111
surface				2272	0.561	1134	0.59
total				4052	1	1923	1
Number of residues
interface				61	0.115	57	0.238
surface				478	0.9	223	0.933
total				531	1	239	1
Solvent-accessible area, Å
interface				1960.6	0.083	2031.3	0.148
total				23555.3	1	13737.2	1
Solvation energy, kcal/mol
isolated structure				-488.2	1	-218.1	1
gain on complex formation				-2	0.004	-3.6	0.017
average gain				-5.9	0.012	-4.1	0.019
P-value				0.8		0.541

## Sheet: Hydrogen bonds&Salt bridges
Hydrogen bonds					Salt bridges
##	Structure 1	Dist. [Å]	Structure 2		##	Structure 1	Dist. [Å]	Structure 2
1	C:THR 41[ N ]	2.72	A:ASN 53[ O ]		1	C:ARG 56[ NE ]	3.28	A:GLU 233[ OE1]
2	C:LYS 66[ NZ ]	2.79	A:LEU 61[ O ]		2	C:ARG 56[ NE ]	2.32	A:GLU 233[ OE2]
3	C:GLN 17[ NE2]	3.66	A:GLU 86[ OE1]		3	C:ARG 56[ NH1]	2.81	A:GLU 233[ OE2]
4	C:ASP 36[ N ]	3.78	A:GLU 86[ OE1]		4	C:LYS 89[ NZ ]	3.26	A:ASP 239[ OD2]
5	C:MET 1[ N ]	3.52	A:ASN 153[ OD1]
6	C:MET 1[ N ]	3.09	A:THR 204[ O ]
7	C:ARG 56[ NH1]	3.70	A:ARG 230[ O ]
8	C:SER 57[ N ]	2.53	A:GLU 233[ OE1]
9	C:LYS 89[ NZ ]	3.26	A:ASP 239[ OD2]
10	C:PRO 39[ O ]	3.49	A:ASN 53[ ND2]
11	C:THR 41[ OG1]	2.97	A:ALA 55[ N ]
12	C:ILE 35[ O ]	2.59	A:GLY 87[ N ]
13	C:GLU 86[ OE1]	3.03	A:ALA 235[ N ]

## Sheet: Interfacing residues
##	Structure 1	HSDC	ASA	BSA	ΔiG		##	Structure 2	HSDC	ASA	BSA	ΔiG
1	C:MET 1	H	236.52	164.80 |||||||	0.97		1	A:MET 1		245.22	0.00	0.00
2	C:PRO 2		132.27	95.13 ||||||||	1.49		2	A:PRO 2		75.16	0.00	0.00
3	C:LYS 3		153.58	66.42 |||||	0.70		3	A:LEU 3		123.32	0.00	0.00
4	C:PRO 4		95.47	0.00	0.00		4	A:GLY 4		41.93	0.00	0.00
5	C:HIS 5		160.38	66.71 |||||	0.47		5	A:HIS 5		118.98	0.00	0.00
6	C:SER 6		98.09	0.00	0.00		6	A:ILE 6		21.80	0.00	0.00
7	C:GLU 7		121.31	0.00	0.00		7	A:MET 7		167.39	0.00	0.00
8	C:ALA 8		56.74	5.53 |	0.09		8	A:ARG 8		206.62	0.00	0.00
9	C:GLY 9		52.59	0.00	0.00		9	A:LEU 9		47.30	0.00	0.00
10	C:THR 10		149.47	0.00	0.00		10	A:ASP 10		75.50	0.00	0.00
11	C:ALA 11		79.55	0.00	0.00		11	A:LEU 11		15.99	0.00	0.00
12	C:PHE 12		111.37	2.35 |	0.04		12	A:GLU 12		84.40	0.00	0.00
13	C:ILE 13		73.65	12.46 ||	0.11		13	A:LYS 13		107.12	0.00	0.00
14	C:GLN 14		80.69	0.00	0.00		14	A:ILE 14		32.54	0.00	0.00
15	C:THR 15		56.73	37.08 |||||||	0.51		15	A:ALA 15		0.00	0.00	0.00
16	C:GLN 16		45.37	2.64 |	-0.02		16	A:LEU 16		70.55	0.00	0.00
17	C:GLN 17	H	14.75	7.12 |||||	-0.08		17	A:GLU 17		112.31	0.00	0.00
18	C:LEU 18		43.95	0.00	0.00		18	A:TYR 18		83.25	0.00	0.00
19	C:HIS 19		97.90	0.00	0.00		19	A:ILE 19		0.67	0.00	0.00
20	C:ALA 20		0.15	0.00	0.00		20	A:VAL 20		13.35	0.00	0.00
21	C:ALA 21		5.64	0.00	0.00		21	A:PRO 21		56.84	0.00	0.00
22	C:MET 22		120.53	0.00	0.00		22	A:CYS 22		30.41	0.00	0.00
23	C:ALA 23		1.16	0.00	0.00		23	A:LEU 23		3.06	0.00	0.00
24	C:ASP 24		134.73	0.00	0.00		24	A:HIS 24		107.48	0.00	0.00
25	C:THR 25		75.03	0.00	0.00		25	A:GLU 25		128.54	0.00	0.00
26	C:PHE 26		108.65	0.00	0.00		26	A:VAL 26		46.85	0.00	0.00
27	C:LEU 27		128.28	0.00	0.00		27	A:GLY 27		6.28	0.00	0.00
28	C:GLU 28		64.58	0.00	0.00		28	A:PHE 28		24.74	0.00	0.00
29	C:HIS 29		3.44	0.00	0.00		29	A:CYS 29		5.36	0.00	0.00
30	C:MET 30		103.55	0.00	0.00		30	A:TYR 30		81.15	0.00	0.00
31	C:CYS 31		96.58	0.00	0.00		31	A:LEU 31		26.95	0.00	0.00
32	C:ARG 32		70.16	0.00	0.00		32	A:ASP 32		60.57	0.00	0.00
33	C:LEU 33		78.26	0.00	0.00		33	A:ASN 33		95.69	0.00	0.00
34	C:ASP 34		49.71	2.34 |	0.03		34	A:PHE 34		4.32	0.00	0.00
35	C:ILE 35	H	178.32	75.57 |||||	0.44		35	A:LEU 35		2.00	0.00	0.00
36	C:ASP 36	H	102.11	47.16 |||||	-0.35		36	A:GLY 36		18.44	0.00	0.00
37	C:SER 37		4.52	1.47 ||||	-0.02		37	A:GLU 37		118.90	0.00	0.00
38	C:ALA 38		57.19	55.67 ||||||||||	0.88		38	A:VAL 38		74.85	0.00	0.00
39	C:PRO 39	H	25.20	17.65 ||||||||	-0.04		39	A:VAL 39		22.57	0.00	0.00
40	C:ILE 40		47.92	6.50 ||	0.10		40	A:GLY 40		0.00	0.00	0.00
41	C:THR 41	H	69.95	68.77 ||||||||||	0.22		41	A:ASP 41		39.50	0.00	0.00
42	C:ALA 42		4.26	0.67 ||	0.01		42	A:CYS 42		68.76	0.00	0.00
43	C:ARG 43		38.07	3.08 |	0.00		43	A:VAL 43		0.00	0.00	0.00
44	C:ASN 44		9.58	0.00	0.00		44	A:LEU 44		6.70	5.53 |||||||||	0.09
45	C:THR 45		0.16	0.00	0.00		45	A:GLU 45		82.95	15.30 ||	-0.18
46	C:GLY 46		4.24	0.00	0.00		46	A:ARG 46		51.04	38.99 ||||||||	-0.92
47	C:ILE 47		0.00	0.00	0.00		47	A:VAL 47		0.00	0.00	0.00
48	C:ILE 48		0.00	0.00	0.00		48	A:LYS 48		80.10	73.65 ||||||||||	-0.25
49	C:CYS 49		0.00	0.00	0.00		49	A:GLN 49		89.40	43.03 |||||	-0.07
50	C:THR 50		5.37	0.00	0.00		50	A:LEU 50		18.30	6.53 ||||	0.10
51	C:ILE 51		8.90	0.00	0.00		51	A:HIS 51		50.77	1.57 |	-0.02
52	C:GLY 52		4.85	0.00	0.00		52	A:TYR 52		196.18	87.21 |||||	1.02
53	C:PRO 53		110.08	18.03 ||	-0.18		53	A:ASN 53	H	109.35	94.94 |||||||||	-0.57
54	C:ALA 54		32.06	6.68 |||	0.09		54	A:GLY 54		53.16	44.48 |||||||||	0.17
55	C:SER 55		0.00	0.00	0.00		55	A:ALA 55	H	42.96	35.50 |||||||||	0.49
56	C:ARG 56	HS	49.45	40.71 |||||||||	-0.69		56	A:LEU 56		11.01	2.94 |||	-0.03
57	C:SER 57	H	51.58	51.46 ||||||||||	0.55		57	A:ARG 57		190.14	130.95 |||||||	-1.60
58	C:VAL 58		18.81	16.64 |||||||||	0.21		58	A:ASP 58		67.99	34.13 ||||||	0.11
59	C:GLU 59		118.03	62.89 ||||||	0.33		59	A:GLY 59		6.48	0.00	0.00
60	C:MET 60		52.91	26.30 |||||	0.40		60	A:GLN 60		133.51	89.66 |||||||	-0.82
61	C:LEU 61		0.17	0.00	0.00		61	A:LEU 61	H	69.44	9.69 ||	-0.08
62	C:LYS 62		59.84	53.49 |||||||||	-1.02		62	A:ALA 62		118.87	18.76 ||	0.30
63	C:GLU 63		60.15	21.44 ||||	0.02		63	A:GLY 63		44.54	11.89 |||	0.05
64	C:MET 64		0.00	0.00	0.00		64	A:PRO 64		138.29	78.04 ||||||	1.24
65	C:ILE 65		0.65	0.00	0.00		65	A:ARG 65		194.80	0.00	0.00
66	C:LYS 66	H	102.47	67.14 |||||||	-0.70		66	A:ALA 66		105.44	61.15 ||||||	0.94
67	C:SER 67		14.91	0.16 |	0.00		67	A:GLY 67		80.87	30.98 ||||	0.23
68	C:GLY 68		8.41	3.61 |||||	0.06		68	A:VAL 68		88.00	0.00	0.00
69	C:MET 69		2.91	0.00	0.00		69	A:SER 69		63.57	0.00	0.00
70	C:ASN 70		15.54	0.00	0.00		70	A:LYS 70		65.82	17.69 |||	-0.64
71	C:VAL 71		0.00	0.00	0.00		71	A:ARG 71		176.06	15.40 |	-0.18
72	C:ALA 72		0.00	0.00	0.00		72	A:HIS 72		146.25	0.00	0.00
73	C:ARG 73		17.61	0.00	0.00		73	A:LEU 73		62.34	0.00	0.00
74	C:LEU 74		1.01	0.00	0.00		74	A:ARG 74		23.44	0.00	0.00
75	C:ASN 75		36.90	0.00	0.00		75	A:GLY 75		15.27	0.00	0.00
76	C:PHE 76		5.81	0.00	0.00		76	A:ASP 76		2.77	0.00	0.00
77	C:SER 77		20.50	0.00	0.00		77	A:GLN 77		49.99	3.20 |	-0.04
78	C:HIS 78		108.14	0.00	0.00		78	A:ILE 78		20.47	0.00	0.00
79	C:GLY 79		50.40	0.00	0.00		79	A:THR 79		23.00	3.32 ||	-0.04
80	C:THR 80		81.77	0.00	0.00		80	A:TRP 80		116.47	34.52 |||	0.25
81	C:HIS 81		60.50	0.00	0.00		81	A:ILE 81		10.88	6.37 ||||||	0.10
82	C:GLU 82		124.90	24.41 ||	0.30		82	A:GLY 82		15.42	6.00 ||||	0.10
83	C:TYR 83		63.08	2.13 |	0.03		83	A:GLY 83		4.17	0.00	0.00
84	C:HIS 84		6.81	0.00	0.00		84	A:ASN 84		134.40	50.47 ||||	-0.30
85	C:ALA 85		31.39	12.39 ||||	0.19		85	A:GLU 85		63.06	37.40 ||||||	0.28
86	C:GLU 86	H	81.79	80.32 ||||||||||	-0.17		86	A:GLU 86	H	157.59	117.10 ||||||||	-0.18
87	C:THR 87		0.67	0.00	0.00		87	A:GLY 87	H	35.96	26.15 ||||||||	0.37
88	C:ILE 88		1.50	0.00	0.00		88	A:CYS 88		1.29	0.00	0.00
89	C:LYS 89	HS	130.84	53.86 |||||	-0.90		89	A:GLU 89		123.49	32.19 |||	-0.37
90	C:ASN 90		20.41	20.41 |||||||||||	-0.28		90	A:ALA 90		20.24	0.00	0.00
91	C:VAL 91		2.18	0.00	0.00		91	A:ILE 91		0.29	0.00	0.00
92	C:ARG 92		91.14	0.00	0.00		92	A:ASN 92		65.90	0.00	0.00
93	C:GLU 93		90.73	6.04 |	-0.07		93	A:PHE 93		80.00	0.00	0.00
94	C:ALA 94		0.00	0.00	0.00		94	A:LEU 94		0.67	0.00	0.00
95	C:THR 95		7.86	0.00	0.00		95	A:LEU 95		1.50	0.00	0.00
96	C:GLU 96		89.34	2.33 |	-0.03		96	A:SER 96		38.39	0.00	0.00
97	C:SER 97		54.79	39.80 ||||||||	0.08		97	A:LEU 97		9.21	0.00	0.00
98	C:PHE 98		41.69	23.11 ||||||	0.37		98	A:ILE 98		2.84	0.00	0.00
99	C:ALA 99		18.51	0.00	0.00		99	A:ASP 99		43.68	0.00	0.00
100	C:SER 100		108.80	39.46 ||||	0.32		100	A:ARG 100		132.07	0.00	0.00
101	C:ASP 101		53.26	0.00	0.00		101	A:LEU 101		0.00	0.00	0.00
102	C:PRO 102		47.77	0.00	0.00		102	A:VAL 102		7.30	0.00	0.00
103	C:ILE 103		61.03	0.00	0.00		103	A:LEU 103		135.87	0.00	0.00
104	C:LEU 104		73.95	42.03 ||||||	0.64		104	A:TYR 104		85.74	0.00	0.00
105	C:TYR 105		20.73	0.00	0.00		105	A:CYS 105		2.48	0.00	0.00
106	C:ARG 106		54.99	30.16 ||||||	-0.80		106	A:GLY 106		31.38	0.00	0.00
107	C:PRO 107		4.26	0.00	0.00		107	A:SER 107		99.53	0.00	0.00
108	C:VAL 108		4.86	0.00	0.00		108	A:ARG 108		160.38	0.00	0.00
109	C:ALA 109		0.00	0.00	0.00		109	A:LEU 109		5.54	0.00	0.00
110	C:VAL 110		4.85	0.00	0.00		110	A:GLY 110		47.42	0.00	0.00
111	C:ALA 111		0.00	0.00	0.00		111	A:LYS 111		175.49	0.00	0.00
112	C:LEU 112		0.17	0.00	0.00		112	A:TYR 112		30.49	0.00	0.00
113	C:ASP 113		1.10	0.00	0.00		113	A:TYR 113		124.97	0.00	0.00
114	C:THR 114		5.88	0.00	0.00		114	A:VAL 114		40.58	0.00	0.00
115	C:LYS 115		38.13	0.00	0.00		115	A:LYS 115		143.29	0.00	0.00
116	C:GLY 116		5.08	0.00	0.00		116	A:GLU 116		68.27	8.47 ||	-0.14
117	C:PRO 117		13.36	0.00	0.00		117	A:ARG 117		72.06	0.00	0.00
118	C:GLU 118		35.83	0.00	0.00		118	A:SER 118		18.06	0.00	0.00
119	C:ILE 119		6.81	0.00	0.00		119	A:LYS 119		111.97	82.14 ||||||||	-0.71
120	C:ARG 120		41.02	0.00	0.00		120	A:ALA 120		0.00	0.00	0.00
121	C:THR 121		2.91	0.00	0.00		121	A:MET 121		16.38	0.00	0.00
122	C:GLY 122		2.64	0.00	0.00		122	A:VAL 122		0.00	0.00	0.00
123	C:LEU 123		46.92	0.00	0.00		123	A:ALA 123		2.50	0.00	0.00
124	C:ILE 124		2.37	0.00	0.00		124	A:CYS 124		0.00	0.00	0.00
125	C:LYS 125		92.23	0.00	0.00		125	A:TYR 125		8.82	0.00	0.00
126	C:GLY 126		76.88	0.00	0.00		126	A:PRO 126		57.76	0.00	0.00
127	C:SER 127		89.91	0.00	0.00		127	A:GLY 127		2.26	0.00	0.00
128	C:GLY 128		14.60	0.00	0.00		128	A:ASN 128		148.22	0.00	0.00
129	C:THR 129		121.00	0.00	0.00		129	A:GLY 129		27.44	0.00	0.00
130	C:ALA 130		45.40	0.00	0.00		130	A:THR 130		31.11	0.00	0.00
131	C:GLU 131		106.15	0.00	0.00		131	A:GLY 131		16.37	0.00	0.00
132	C:VAL 132		14.69	0.00	0.00		132	A:TYR 132		29.05	0.00	0.00
133	C:GLU 133		115.24	0.00	0.00		133	A:VAL 133		67.70	0.00	0.00
134	C:LEU 134		5.98	0.00	0.00		134	A:ARG 134		119.89	0.00	0.00
135	C:LYS 135		124.45	0.00	0.00		135	A:HIS 135		43.48	0.00	0.00
136	C:LYS 136		159.94	0.00	0.00		136	A:VAL 136		28.73	0.00	0.00
137	C:GLY 137		49.03	0.00	0.00		137	A:ASP 137		8.32	0.00	0.00
138	C:ALA 138		39.37	0.00	0.00		138	A:ASN 138		11.78	0.00	0.00
139	C:THR 139		85.28	0.00	0.00		139	A:PRO 139		62.44	0.00	0.00
140	C:LEU 140		0.17	0.00	0.00		140	A:ASN 140		135.58	0.00	0.00
141	C:LYS 141		74.43	0.00	0.00		141	A:GLY 141		24.85	0.00	0.00
142	C:ILE 142		1.17	0.00	0.00		142	A:ASP 142		36.30	0.00	0.00
143	C:THR 143		6.40	0.00	0.00		143	A:GLY 143		0.00	0.00	0.00
144	C:LEU 144		22.94	0.00	0.00		144	A:ARG 144		50.87	0.00	0.00
145	C:ASP 145		63.44	0.00	0.00		145	A:CYS 145		3.42	0.00	0.00
146	C:ASN 146		84.65	0.00	0.00		146	A:ILE 146		1.17	0.00	0.00
147	C:ALA 147		59.31	0.00	0.00		147	A:THR 147		0.67	0.00	0.00
148	C:TYR 148		77.02	0.00	0.00		148	A:CYS 148		0.88	0.00	0.00
149	C:MET 149		74.42	0.00	0.00		149	A:ILE 149		14.73	0.00	0.00
150	C:GLU 150		107.90	0.00	0.00		150	A:TYR 150		0.91	0.00	0.00
151	C:LYS 151		120.78	0.00	0.00		151	A:TYR 151		0.00	0.00	0.00
152	C:CYS 152		0.00	0.00	0.00		152	A:LEU 152		0.86	0.86 |||||||||||	-0.01
153	C:ASP 153		17.91	0.00	0.00		153	A:ASN 153	H	6.67	6.31 ||||||||||	0.08
154	C:GLU 154		72.86	0.00	0.00		154	A:LYS 154		86.32	52.69 |||||||	-0.15
155	C:ASN 155		89.45	0.00	0.00		155	A:ASN 155		141.65	1.90 |	-0.02
156	C:ILE 156		28.77	0.00	0.00		156	A:TRP 156		25.20	5.16 |||	0.08
157	C:LEU 157		0.34	0.00	0.00		157	A:ASP 157		66.65	0.00	0.00
158	C:TRP 158		19.52	0.00	0.00		158	A:ALA 158		22.40	0.00	0.00
159	C:LEU 159		0.50	0.00	0.00		159	A:LYS 159		198.92	0.00	0.00
160	C:ASP 160		52.73	0.00	0.00		160	A:LEU 160		123.41	0.00	0.00
161	C:TYR 161		3.98	0.00	0.00		161	A:HIS 161		40.07	15.12 ||||	-0.12
162	C:LYS 162		106.77	0.00	0.00		162	A:GLY 162		14.32	0.00	0.00
163	C:ASN 163		33.64	0.00	0.00		163	A:GLY 163		0.00	0.00	0.00
164	C:ILE 164		0.34	0.00	0.00		164	A:VAL 164		18.42	0.00	0.00
165	C:CYS 165		11.12	0.00	0.00		165	A:LEU 165		2.18	0.00	0.00
166	C:LYS 166		155.48	0.00	0.00		166	A:ARG 166		75.62	0.00	0.00
167	C:VAL 167		28.70	0.00	0.00		167	A:ILE 167		0.00	0.00	0.00
168	C:VAL 168		1.00	0.00	0.00		168	A:PHE 168		40.16	0.00	0.00
169	C:GLU 169		99.08	0.00	0.00		169	A:PRO 169		6.92	0.00	0.00
170	C:VAL 170		95.50	0.00	0.00		170	A:GLU 170		106.04	0.00	0.00
171	C:GLY 171		36.20	0.00	0.00		171	A:GLY 171		83.56	0.00	0.00
172	C:SER 172		35.31	0.00	0.00		172	A:LYS 172		91.98	0.00	0.00
173	C:LYS 173		69.69	0.00	0.00		173	A:SER 173		124.49	0.00	0.00
174	C:ILE 174		0.50	0.00	0.00		174	A:PHE 174		93.91	0.00	0.00
175	C:TYR 175		57.57	0.00	0.00		175	A:VAL 175		76.94	0.00	0.00
176	C:VAL 176		0.51	0.00	0.00		176	A:ALA 176		12.38	0.00	0.00
177	C:ASP 177		20.97	0.00	0.00		177	A:ASP 177		76.62	0.00	0.00
178	C:ASP 178		104.59	0.00	0.00		178	A:VAL 178		1.85	0.00	0.00
179	C:GLY 179		21.32	0.00	0.00		179	A:GLU 179		69.99	0.00	0.00
180	C:LEU 180		129.20	0.00	0.00		180	A:PRO 180		0.00	0.00	0.00
181	C:ILE 181		2.66	0.00	0.00		181	A:ILE 181		48.58	0.00	0.00
182	C:SER 182		4.30	0.00	0.00		182	A:PHE 182		36.91	0.00	0.00
183	C:LEU 183		0.17	0.00	0.00		183	A:ASP 183		3.01	0.00	0.00
184	C:GLN 184		39.25	0.00	0.00		184	A:ARG 184		21.02	0.00	0.00
185	C:VAL 185		0.37	0.00	0.00		185	A:LEU 185		0.00	0.00	0.00
186	C:LYS 186		88.39	0.00	0.00		186	A:LEU 186		0.00	0.00	0.00
187	C:GLU 187		92.04	0.00	0.00		187	A:PHE 187		1.25	0.00	0.00
188	C:LYS 188		75.90	0.00	0.00		188	A:PHE 188		0.31	0.00	0.00
189	C:GLY 189		18.19	0.00	0.00		189	A:TRP 189		2.60	0.00	0.00
190	C:ALA 190		101.76	0.00	0.00		190	A:SER 190		0.56	0.00	0.00
191	C:ASP 191		69.56	0.00	0.00		191	A:ASP 191		32.47	0.00	0.00
192	C:PHE 192		54.33	0.00	0.00		192	A:ARG 192		159.54	0.00	0.00
193	C:LEU 193		0.17	0.00	0.00		193	A:ARG 193		80.42	0.00	0.00
194	C:VAL 194		30.28	0.00	0.00		194	A:ASN 194		0.49	0.00	0.00
195	C:THR 195		0.84	0.00	0.00		195	A:PRO 195		21.09	0.00	0.00
196	C:GLU 196		62.70	0.00	0.00		196	A:HIS 196		6.51	0.00	0.00
197	C:VAL 197		0.62	0.00	0.00		197	A:GLU 197		35.06	0.00	0.00
198	C:GLU 198		47.69	0.00	0.00		198	A:VAL 198		13.62	0.00	0.00
199	C:ASN 199		85.55	0.00	0.00		199	A:GLN 199		37.24	0.00	0.00
200	C:GLY 200		30.60	0.00	0.00		200	A:PRO 200		59.87	0.00	0.00
201	C:GLY 201		27.38	0.00	0.00		201	A:SER 201		0.00	0.00	0.00
202	C:SER 202		63.50	0.00	0.00		202	A:TYR 202		139.67	0.00	0.00
203	C:LEU 203		0.17	0.00	0.00		203	A:ALA 203		28.11	17.57 |||||||	0.28
204	C:GLY 204		3.64	0.00	0.00		204	A:THR 204	H	58.07	28.15 |||||	0.13
205	C:SER 205		23.45	0.00	0.00		205	A:ARG 205		4.88	0.00	0.00
206	C:LYS 206		115.33	0.00	0.00		206	A:TYR 206		21.97	21.97 ||||||||||	0.06
207	C:LYS 207		53.91	0.00	0.00		207	A:ALA 207		3.85	0.00	0.00
208	C:GLY 208		27.80	0.00	0.00		208	A:MET 208		3.69	0.00	0.00
209	C:VAL 209		8.20	0.00	0.00		209	A:THR 209		9.07	0.00	0.00
210	C:ASN 210		9.78	0.00	0.00		210	A:VAL 210		1.61	0.00	0.00
211	C:LEU 211		2.68	0.00	0.00		211	A:TRP 211		22.57	0.00	0.00
212	C:PRO 212		40.71	0.00	0.00		212	A:TYR 212		5.95	0.00	0.00
213	C:GLY 213		76.89	0.00	0.00		213	A:PHE 213		15.78	0.00	0.00
214	C:ALA 214		26.69	0.00	0.00		214	A:ASP 214		11.62	0.00	0.00
215	C:ALA 215		83.54	0.00	0.00		215	A:ALA 215		23.90	0.00	0.00
216	C:VAL 216		36.80	0.00	0.00		216	A:GLU 216		131.55	0.00	0.00
217	C:ASP 217		86.21	0.00	0.00		217	A:GLU 217		56.33	0.00	0.00
218	C:LEU 218		43.19	0.00	0.00		218	A:ARG 218		60.10	0.00	0.00
219	C:PRO 219		71.36	0.00	0.00		219	A:ALA 219		60.36	0.00	0.00
220	C:ALA 220		8.31	0.00	0.00		220	A:GLU 220		98.51	0.00	0.00
221	C:VAL 221		8.27	0.00	0.00		221	A:ALA 221		16.86	0.00	0.00
222	C:SER 222		34.54	0.00	0.00		222	A:LYS 222		100.79	10.43 ||	-0.28
223	C:GLU 223		117.73	0.00	0.00		223	A:LYS 223		119.88	0.00	0.00
224	C:LYS 224		99.15	0.00	0.00		224	A:LYS 224		118.24	0.00	0.00
225	C:ASP 225		1.64	0.00	0.00		225	A:PHE 225		148.50	78.62 ||||||	1.26
226	C:ILE 226		37.01	0.00	0.00		226	A:ARG 226		160.40	15.82 |	0.22
227	C:GLN 227		83.14	0.00	0.00		227	A:ASN 227		74.55	0.00	0.00
228	C:ASP 228		2.56	0.00	0.00		228	A:LEU 228		116.19	5.83 |	0.09
229	C:LEU 229		0.74	0.00	0.00		229	A:THR 229		53.99	51.07 ||||||||||	0.70
230	C:LYS 230		93.69	0.00	0.00		230	A:ARG 230	H	184.76	7.24 |	0.09
231	C:PHE 231		18.81	0.00	0.00		231	A:LYS 231		145.82	0.00	0.00
232	C:GLY 232		0.99	0.00	0.00		232	A:THR 232		74.85	32.08 |||||	0.39
233	C:VAL 233		16.64	0.00	0.00		233	A:GLU 233	HS	104.76	104.51 ||||||||||	-0.02
234	C:GLU 234		121.92	0.00	0.00		234	A:SER 234		56.60	5.24 |	0.06
235	C:GLN 235		45.76	0.00	0.00		235	A:ALA 235	H	57.42	0.79 |	0.01
236	C:ASP 236		69.83	0.00	0.00		236	A:LEU 236		127.33	120.83 ||||||||||	1.55
237	C:VAL 237		1.18	0.00	0.00		237	A:ALA 237		85.98	70.23 |||||||||	0.55
238	C:ASP 238		0.61	0.00	0.00		238	A:LYS 238		175.63	0.00	0.00
239	C:MET 239		0.00	0.00	0.00		239	A:ASP 239	HS	173.22	23.53 ||	-0.04
240	C:VAL 240		0.84	0.00	0.00
241	C:PHE 241		0.00	0.00	0.00
242	C:ALA 242		2.00	0.00	0.00
243	C:SER 243		2.45	0.00	0.00
244	C:PHE 244		23.56	0.00	0.00
245	C:ILE 245		0.67	0.00	0.00
246	C:ARG 246		29.94	0.00	0.00
247	C:LYS 247		76.19	0.00	0.00
248	C:ALA 248		19.57	0.00	0.00
249	C:ALA 249		60.93	0.00	0.00
250	C:ASP 250		6.85	0.00	0.00
251	C:VAL 251		0.00	0.00	0.00
252	C:HIS 252		98.85	0.00	0.00
253	C:GLU 253		70.60	0.00	0.00
254	C:VAL 254		2.52	0.00	0.00
255	C:ARG 255		80.32	0.00	0.00
256	C:LYS 256		170.72	0.00	0.00
257	C:VAL 257		36.20	0.00	0.00
258	C:LEU 258		7.32	0.00	0.00
259	C:GLY 259		34.89	0.00	0.00
260	C:GLU 260		126.98	0.00	0.00
261	C:LYS 261		154.80	0.00	0.00
262	C:GLY 262		1.05	0.00	0.00
263	C:LYS 263		117.14	0.00	0.00
264	C:ASN 264		86.67	0.00	0.00
265	C:ILE 265		8.25	0.00	0.00
266	C:LYS 266		47.90	0.00	0.00
267	C:ILE 267		0.17	0.00	0.00
268	C:ILE 268		0.43	0.00	0.00
269	C:SER 269		0.00	0.00	0.00
270	C:LYS 270		18.38	0.00	0.00
271	C:ILE 271		0.00	0.00	0.00
272	C:GLU 272		2.65	0.00	0.00
273	C:ASN 273		14.60	0.00	0.00
274	C:HIS 274		93.81	0.00	0.00
275	C:GLU 275		64.83	0.00	0.00
276	C:GLY 276		0.00	0.00	0.00
277	C:VAL 277		31.57	0.00	0.00
278	C:ARG 278		193.08	0.00	0.00
279	C:ARG 279		99.61	0.00	0.00
280	C:PHE 280		1.23	0.00	0.00
281	C:ASP 281		75.03	0.00	0.00
282	C:GLU 282		70.97	0.00	0.00
283	C:ILE 283		0.00	0.00	0.00
284	C:LEU 284		12.21	0.00	0.00
285	C:GLU 285		140.99	0.00	0.00
286	C:ALA 286		15.94	0.00	0.00
287	C:SER 287		3.85	0.00	0.00
288	C:ASP 288		32.13	0.00	0.00
289	C:GLY 289		0.00	0.00	0.00
290	C:ILE 290		0.00	0.00	0.00
291	C:MET 291		0.50	0.00	0.00
292	C:VAL 292		0.00	0.00	0.00
293	C:ALA 293		5.02	0.00	0.00
294	C:ARG 294		33.75	0.00	0.00
295	C:GLY 295		23.43	0.00	0.00
296	C:ASP 296		44.53	0.00	0.00
297	C:LEU 297		0.00	0.00	0.00
298	C:GLY 298		21.38	0.00	0.00
299	C:ILE 299		26.18	0.00	0.00
300	C:GLU 300		26.82	0.00	0.00
301	C:ILE 301		16.89	0.00	0.00
302	C:PRO 302		67.63	0.00	0.00
303	C:ALA 303		71.41	0.00	0.00
304	C:GLU 304		117.71	0.00	0.00
305	C:LYS 305		96.35	0.00	0.00
306	C:VAL 306		18.23	0.00	0.00
307	C:PHE 307		110.57	0.00	0.00
308	C:LEU 308		100.61	0.00	0.00
309	C:ALA 309		6.28	0.00	0.00
310	C:GLN 310		13.05	0.00	0.00
311	C:LYS 311		93.98	0.00	0.00
312	C:MET 312		49.91	0.00	0.00
313	C:MET 313		0.00	0.00	0.00
314	C:ILE 314		0.50	0.00	0.00
315	C:GLY 315		39.62	0.00	0.00
316	C:ARG 316		75.47	0.00	0.00
317	C:CYS 317		0.00	0.00	0.00
318	C:ASN 318		14.76	0.00	0.00
319	C:ARG 319		125.03	0.00	0.00
320	C:ALA 320		42.22	0.00	0.00
321	C:GLY 321		19.60	0.00	0.00
322	C:LYS 322		49.86	0.00	0.00
323	C:PRO 323		2.42	0.00	0.00
324	C:VAL 324		0.00	0.00	0.00
325	C:ILE 325		0.33	0.00	0.00
326	C:CYS 326		0.00	0.00	0.00
327	C:ALA 327		0.00	0.00	0.00
328	C:THR 328		31.28	0.00	0.00
329	C:GLN 329		98.54	0.00	0.00
330	C:MET 330		0.12	0.00	0.00
331	C:LEU 331		0.00	0.00	0.00
332	C:GLU 332		61.18	0.00	0.00
333	C:SER 333		24.29	0.00	0.00
334	C:MET 334		0.16	0.00	0.00
335	C:ILE 335		19.42	0.00	0.00
336	C:LYS 336		132.56	0.00	0.00
337	C:LYS 337		110.33	0.00	0.00
338	C:PRO 338		70.15	0.00	0.00
339	C:ARG 339		163.31	84.19 ||||||	-1.80
340	C:PRO 340		15.95	0.00	0.00
341	C:THR 341		58.02	0.00	0.00
342	C:ARG 342		208.35	0.00	0.00
343	C:ALA 343		73.96	0.00	0.00
344	C:GLU 344		17.60	0.00	0.00
345	C:GLY 345		19.46	0.00	0.00
346	C:SER 346		56.20	0.00	0.00
347	C:ASP 347		37.89	0.00	0.00
348	C:VAL 348		0.00	0.00	0.00
349	C:ALA 349		22.60	0.00	0.00
350	C:ASN 350		65.32	0.00	0.00
351	C:ALA 351		0.00	0.00	0.00
352	C:VAL 352		0.00	0.00	0.00
353	C:LEU 353		79.45	0.00	0.00
354	C:ASP 354		39.04	0.00	0.00
355	C:GLY 355		3.63	0.00	0.00
356	C:ALA 356		0.00	0.00	0.00
357	C:ASP 357		6.24	0.00	0.00
358	C:CYS 358		0.00	0.00	0.00
359	C:ILE 359		0.00	0.00	0.00
360	C:MET 360		3.94	0.00	0.00
361	C:LEU 361		0.00	0.00	0.00
362	C:SER 362		22.63	0.00	0.00
363	C:GLY 363		11.49	0.00	0.00
364	C:GLU 364		0.12	0.00	0.00
365	C:THR 365		0.00	0.00	0.00
366	C:ALA 366		16.12	0.00	0.00
367	C:LYS 367		133.06	0.00	0.00
368	C:GLY 368		3.38	0.00	0.00
369	C:ASP 369		82.45	1.97 |	-0.02
370	C:TYR 370		65.97	17.01 |||	0.11
371	C:PRO 371		8.37	0.00	0.00
372	C:LEU 372		28.45	0.00	0.00
373	C:GLU 373		56.45	13.83 |||	0.19
374	C:ALA 374		0.00	0.00	0.00
375	C:VAL 375		0.00	0.00	0.00
376	C:ARG 376		99.80	52.88 ||||||	-0.03
377	C:MET 377		20.14	4.50 |||	0.07
378	C:GLN 378		0.00	0.00	0.00
379	C:HIS 379		41.93	20.14 |||||	0.19
380	C:LEU 380		96.39	63.77 |||||||	1.02
381	C:ILE 381		24.86	0.00	0.00
382	C:ALA 382		0.00	0.00	0.00
383	C:ARG 383		48.21	30.28 |||||||	-0.73
384	C:GLU 384		86.14	45.76 ||||||	-0.13
385	C:ALA 385		5.07	0.00	0.00
386	C:GLU 386		10.89	0.00	0.00
387	C:ALA 387		7.94	0.00	0.00
388	C:ALA 388		17.68	0.00	0.00
389	C:ILE 389		11.68	0.00	0.00
390	C:TYR 390		18.73	0.00	0.00
391	C:HIS 391		6.81	0.00	0.00
392	C:LEU 392		102.42	0.00	0.00
393	C:GLN 393		77.83	0.00	0.00
394	C:LEU 394		44.26	0.00	0.00
395	C:PHE 395		13.01	0.00	0.00
396	C:GLU 396		60.29	0.00	0.00
397	C:GLU 397		78.04	0.00	0.00
398	C:LEU 398		16.82	0.00	0.00
399	C:ARG 399		97.11	0.00	0.00
400	C:ARG 400		187.41	0.00	0.00
401	C:LEU 401		114.72	0.00	0.00
402	C:ALA 402		24.82	0.00	0.00
403	C:PRO 403		94.41	0.00	0.00
404	C:ILE 404		179.11	0.00	0.00
405	C:THR 405		76.71	0.00	0.00
406	C:SER 406		115.13	0.00	0.00
407	C:ASP 407		40.13	0.00	0.00
408	C:PRO 408		81.55	0.00	0.00
409	C:THR 409		6.55	0.00	0.00
410	C:GLU 410		21.23	0.00	0.00
411	C:ALA 411		64.02	0.00	0.00
412	C:ALA 412		15.33	0.00	0.00
413	C:ALA 413		1.80	0.00	0.00
414	C:VAL 414		40.95	0.00	0.00
415	C:GLY 415		27.46	0.00	0.00
416	C:ALA 416		0.00	0.00	0.00
417	C:VAL 417		0.00	0.00	0.00
418	C:GLU 418		72.67	0.00	0.00
419	C:ALA 419		19.07	0.00	0.00
420	C:SER 420		4.78	0.00	0.00
421	C:PHE 421		42.69	0.00	0.00
422	C:LYS 422		175.93	0.00	0.00
423	C:CYS 423		52.89	0.00	0.00
424	C:CYS 424		88.25	0.00	0.00
425	C:SER 425		9.73	0.00	0.00
426	C:GLY 426		17.94	0.00	0.00
427	C:ALA 427		0.00	0.00	0.00
428	C:ILE 428		0.00	0.00	0.00
429	C:ILE 429		0.00	0.00	0.00
430	C:VAL 430		0.00	0.00	0.00
431	C:LEU 431		13.80	0.00	0.00
432	C:THR 432		13.70	0.00	0.00
433	C:LYS 433		130.14	0.00	0.00
434	C:SER 434		64.54	0.00	0.00
435	C:GLY 435		0.67	0.00	0.00
436	C:ARG 436		142.27	0.00	0.00
437	C:SER 437		10.11	0.00	0.00
438	C:ALA 438		0.34	0.00	0.00
439	C:HIS 439		25.98	0.00	0.00
440	C:GLN 440		18.14	0.00	0.00
441	C:VAL 441		0.00	0.00	0.00
442	C:ALA 442		2.12	0.00	0.00
443	C:ARG 443		51.27	0.00	0.00
444	C:TYR 444		7.09	0.00	0.00
445	C:ARG 445		14.14	0.00	0.00
446	C:PRO 446		4.87	0.00	0.00
447	C:ARG 447		35.94	0.00	0.00
448	C:ALA 448		8.66	0.00	0.00
449	C:PRO 449		4.53	0.00	0.00
450	C:ILE 450		0.00	0.00	0.00
451	C:ILE 451		0.00	0.00	0.00
452	C:ALA 452		2.00	0.00	0.00
453	C:VAL 453		0.49	0.00	0.00
454	C:THR 454		2.84	0.00	0.00
455	C:ARG 455		67.23	0.00	0.00
456	C:ASN 456		54.59	0.00	0.00
457	C:PRO 457		65.69	0.00	0.00
458	C:GLN 458		32.34	0.00	0.00
459	C:THR 459		8.93	0.00	0.00
460	C:ALA 460		1.00	0.00	0.00
461	C:ARG 461		46.73	0.00	0.00
462	C:GLN 462		15.39	0.00	0.00
463	C:ALA 463		2.63	0.00	0.00
464	C:HIS 464		12.41	0.00	0.00
465	C:LEU 465		2.13	0.00	0.00
466	C:TYR 466		26.79	0.00	0.00
467	C:ARG 467		8.65	0.00	0.00
468	C:GLY 468		1.94	0.00	0.00
469	C:ILE 469		10.51	0.00	0.00
470	C:PHE 470		42.96	3.13 |	0.05
471	C:PRO 471		2.90	0.00	0.00
472	C:VAL 472		6.36	0.00	0.00
473	C:LEU 473		18.30	0.00	0.00
474	C:CYS 474		3.92	0.00	0.00
475	C:LYS 475		105.79	0.00	0.00
476	C:ASP 476		65.91	0.00	0.00
477	C:ALA 477		81.23	0.00	0.00
478	C:VAL 478		107.73	0.00	0.00
479	C:LEU 479		68.17	0.00	0.00
480	C:ASN 480		163.65	0.00	0.00
481	C:ALA 481		43.03	0.00	0.00
482	C:TRP 482		91.54	0.00	0.00
483	C:ALA 483		63.82	0.00	0.00
484	C:GLU 484		101.97	0.00	0.00
485	C:ASP 485		6.40	0.00	0.00
486	C:VAL 486		10.22	0.00	0.00
487	C:ASP 487		70.82	0.00	0.00
488	C:LEU 488		46.18	0.00	0.00
489	C:ARG 489		35.94	0.00	0.00
490	C:VAL 490		18.66	0.00	0.00
491	C:ASN 491		77.44	0.00	0.00
492	C:LEU 492		21.27	0.00	0.00
493	C:ALA 493		0.00	0.00	0.00
494	C:MET 494		7.21	0.00	0.00
495	C:ASP 495		55.60	0.00	0.00
496	C:VAL 496		1.48	0.00	0.00
497	C:GLY 497		0.00	0.00	0.00
498	C:LYS 498		75.71	0.00	0.00
499	C:ALA 499		58.58	22.71 ||||	0.01
500	C:ARG 500		50.80	41.15 |||||||||	-0.34
501	C:GLY 501		41.35	16.19 ||||	0.10
502	C:PHE 502		31.49	6.89 |||	0.11
503	C:PHE 503		7.40	0.00	0.00
504	C:LYS 504		154.07	52.02 ||||	-1.16
505	C:LYS 505		154.59	0.00	0.00
506	C:GLY 506		51.87	0.00	0.00
507	C:ASP 507		57.61	0.00	0.00
508	C:VAL 508		52.54	0.00	0.00
509	C:VAL 509		0.00	0.00	0.00
510	C:ILE 510		0.00	0.00	0.00
511	C:VAL 511		3.94	0.00	0.00
512	C:LEU 512		1.17	0.00	0.00
513	C:THR 513		4.20	0.00	0.00
514	C:GLY 514		16.34	0.00	0.00
515	C:TRP 515		136.85	0.00	0.00
516	C:ARG 516		101.34	0.00	0.00
517	C:PRO 517		92.09	0.00	0.00
518	C:GLY 518		50.57	0.00	0.00
519	C:SER 519		53.79	0.00	0.00
520	C:GLY 520		50.25	0.00	0.00
521	C:PHE 521		63.56	0.00	0.00
522	C:THR 522		10.32	0.00	0.00
523	C:ASN 523		68.76	0.00	0.00
524	C:THR 524		40.96	0.00	0.00
525	C:MET 525		80.63	0.00	0.00
526	C:ARG 526		119.41	0.00	0.00
527	C:VAL 527		76.48	0.00	0.00
528	C:VAL 528		42.48	0.00	0.00
529	C:PRO 529		91.25	0.00	0.00
530	C:VAL 530		3.54	0.00	0.00
531	C:PRO 531		88.74	0.00	0.00
